# Supplementary material for: DNA methylation is associated with hair trace elements in female adolescents from two vulnerable populations in the Colombian Caribbean
Source: Environ Epigenet. 2024 Jun 20;10(1):dvae008. doi: 10.1093/eep/dvae008 (PMC11548963; doi:10.1093/eep/dvae008)
Supplement: dvae008_Supp [file dvae008_supp.zip]

Archive with 1 entries (1 files):
- Supplementary Material_Paper_EWAS_R2_VF.pdf
